# Supplementary material for: Ciprofloxacin-Loaded Titanium Nanotubes Coated with Chitosan: A Promising Formulation with Sustained Release and Enhanced Antibacterial Properties
Source: Pharmaceutics. 2022 Jun 27;14(7):1359. doi: 10.3390/pharmaceutics14071359 (PMC9316085; doi:10.3390/pharmaceutics14071359)
Supplement: Supplementary file 1 [file pharmaceutics-14-01359-s001.zip]

Archive with 1 entries (1 files):
- pharmaceutics-1740356-supplementary.pdf
